# Supplementary material for: Unveiling Hidden Allies: In Silico Discovery of Prophages in Tenacibaculum Species
Source: Antibiotics (Basel). 2024 Dec 5;13(12):1184. doi: 10.3390/antibiotics13121184 (PMC11672841; doi:10.3390/antibiotics13121184)
Supplement: Supplementary file 1 [file antibiotics-13-01184-s001.zip › antibiotics-3315354-Supplementary Materials Tables.xlsx]

## Sheet: Table_S1phage-associated CDS 
Table S1. phage-associated CDS
		BLAST Hit
Species (Strain)	CDS position	Type	Description	E-value	Phage	NCBI
Tenacibaculum maritimum (FC)	3371180 - 3372325	Head protein	Head maturation protease	1.26e-10	Entero_c_1	NC_019706
	3372514 - 3373584	Phage-like protein	Structural protein	2.08e-17	Flavob_vB_FspM_pippi8_1	NC_048830
	3374201 - 3375499	Phage-like protein	Putative endolysin	8.24e-05	Strept_TG1	NC_018853
	3375512 - 3376747	Phage-like protein	Structural protein	4.06e-18	Flavob_vB_FspM_pippi8_1	NC_048830
	3376750 - 3377169	Tail protein	Tail tube	1.15e-07	Faecal_FP_Mushu	NC_047913
	3377673 - 3379721	Tail protein	Phage-related minor tail protein	2.51e-14	Clostr_phiCP340	NC_019508
	3379889 - 3380272	Phage-like protein	Structural protein	5.6e-09	Flavob_vB_FspM_pippi8_1	NC_048830
	3380274 - 3381197	Phage-like protein	Structural protein	1.35e-42	Flavob_vB_FspM_lotta8_1	NC_048829
	3382570 - 3383487	Phage-like protein	Nucleotidyltransferase	9.15e-46	Flavob_vB_FspM_lotta8_1	NC_048829
	3383555 - 3383980	Hypothetical protein	Hypothetical protein	3.5e-28	Flavob_vB_FspM_pippi8_1	NC_048830
	3384082 - 3384777	Tail protein	Tail protein	8.7e-16	Arthro_CaptnMurica	NC_041951
	3386169 - 3387011	Hypothetical protein	Hypothetical protein	1.56e-50	Haemop_SuMu	NC_019455
Tenacibaculum pacificus (P3 BQ1)	2677157 - 2678338	Phage-like protein	Virion morphogenesis protein	4.69e-11	Rhodov_vB_Rhks_P1	NC_031059
	2678449 - 2679618	Portal protein	Portal protein gp29	4.36e-08	Haeop_SuMu	NC_019455
	2681103 - 2682659	Hypothetical protein	Hypothetical protein	4.73e-07	Bacill_BalMu_1	NC_030945
	2683122 - 2683409	Hypothetical protein	Hypothetical protein	1.6e-05	Flavob_vB_FspM_pippi8_1	NC_048830
	2683600 - 2684553	Head protein	Prohead protease	5.54e-05	Cellul_phi39	NC_021804
	2684580 - 2685431	Phage-like protein	Structural protein	9.13e-08	Flavob_vB_FspM_pippi8_1	NC_048830
	2685812 - 2686234	Tail protein	Baseplate hub subunit and tail lysozyme	8.52e-25	Enrini_phuEa2809	NC_027340
	2686321 - 2686641	Phage-like protein	Structural protein	1.8e-25	Cellul_phi48	NC_021793
	2686655 - 2687824	Phage-like protein	Structural protein	4.19e-07	Flavob_vB_FspM_pippi8_1	NC_048830
	2689062 - 2690804	Phage-like protein	Tape measure protein	3.02e-20	Faecal FP Lugh	NC_047912
	2691398 - 2692372	Phage-like protein	Structural protein	4.58e-31	Flavob_vB_FspM_lotta8_1	NC_048829
	2693711 - 2694547	Phage-like protein	Nucleotidyltransferase	2.3e-35	Flavob_vB_FspM_lotta8_1	NC_048829
	2694606 - 2695001	Hypothetical protein	Hypothetical protein	2.56e-13	Flavob_vB_FspM_pippi8_1	NC_048830
	2695103 - 2695822	Tail protein	Minor tail protein	1.03e-15	Microb_Paschalis	NC_047976
	2696988 - 2697530	Fiber_protein	Tail fiber protein	1.03e-12	Shigel_Stx	NC_029120
	2697705 - 2698544	Hypothetical protein	Hypothetical protein	7.38e-49	Haemop_SuMu	NC_019455
	2698550 - 2699185	Phage-like protein	dTMP synthase	7.17e-10	Aeromo_phiAS5	NC_014636
Tenacibaculum maritimum (902)	478899 - 479459	Hypothetical protein	Hypothetical protein	1.34e-11	Crocei_P2559S	NC_018276
	479658 - 480083	Phage-like protein	Cell wall-associated hydrolase	6.02e-09	Anoxyb_A403	NC_048701
	480215 - 480793	Hypothetical protein	Hypothetical protein	1.14e-18	Flavob_Fpv10	NC_031932
	482330 - 484390	Hypothetical protein	Hypothetical protein	1.11e-27	Polari_P12002S	NC_028763
	484392 - 486437	Hypothetical protein	Hypothetical protein	1.22e-38	Polari_P12002S	NC_028763
	486578 - 490498	Tail protein	Tail tape measure protein	1.47e-115	Cellul_phi19	NC_021799
	491041 - 491526	Phage-like protein	Structural protein	8.8e-09	Cellul_phi19	NC_021799
	491661 - 492530	Phage-like protein	Structural protein	2.88e-09	Cellul_phi19	NC_021799
	492542 - 493027	Hypothetical protein	Hypothetical protein	2.51e-10	Flavob_vB_FspS_hemulen6	NC_048833
	493057 - 493659	Phage-like protein	Structural protein	1.41e-28	Cellul_phi19	NC_021799
	494050 - 495372	Head protein	Major capsid protein	1.9e-20	Flavob_vB_FspS_hattifnatt9	NC_048832
	495383 - 496192	Phage-like protein	Structural protein	1.08e-14	Flavob_vB_FspS_filifjonk9	NC_048831
	496280 - 497509	Portal protein	Portal protein	1.75e-17	Flavob_vB_FspS_hattifnatt9	NC_048832
	497575 - 499017	Terminase	Phage terminase large subunit	3.03e-26	Cellul_phi19	NC_021799
	499097 - 499486	Terminase	Terminase small subunit	3.24e-33	Flavob_vB_FspS_stinky9	NC_048842
	500165 - 500494	Endonuclease	HNH endonuclease	2.43e-05	Riemer_RAP44	NC_019490
Tenacibaculum maritimum (TF4)	1452228 - 1452788	Hypothetical protein	Hypothetical protein	1.22e-11	Crocei_P2559S	NC_018276
	1452987 - 1453412	Phage-like protein	Cell wall-associated hydrolase	6.02e-09	Anoxyb_A403	NC_048701
	1453544 - 1454125	Hypothetical protein	Hypothetical protein	1.59e-18	Flavob_Fpv10	NC_031932
	1455662 - 1457722	Hypothetical protein	Hypothetical protein	1.11e-27	Polari_P12002S	NC_028763
	1457724 - 1459769	Hypothetical protein	Hypothetical protein	8.4e-39	Polari_P12002S	NC_028763
	1459910 - 1463830	Tail protein	Tail tape measure protein	1.31e-115	Cellul_phi19	NC_021799
	1464373 - 1464858	Phage-like protein	Structural protein	8.8e-09	Cellul_phi19	NC_021799
	1464993 - 1465862	Phage-like protein	Structural protein	2.94e-09	Cellul_phi19	NC_021799
	1465874 - 1466359	Hypothetical protein	Hypothetical protein	2.33e-11	Flavob_vB_FspS_hemulen6_1	NC_048833
	1466389 - 1466991	Phage-like protein	Structural protein	7.95e-29	Cellul_phi19	NC_021799
	1467382 - 1468704	Head protein	Major capsid protein	1.9e-20	Flavob_vB_FspS_hattifnatt9_1	NC_048832
	1468715 - 1469524	Phage-like protein	Structural protein	1.08e-14	Flavob_vB_FspS_filifjonk9_1	NC_048831
	1469612 - 1470841	Portal protein	Portal protein	8.33e-18	Flavob_vB_FspS_hattifnatt9_1	NC_048832
	1470907 - 1472349	Terminase	Terminase large subunit	3.03e-26	Cellul_phi19	NC_021799
	1472429 - 1472818	Terminase	Terminase small subunit	3.24e-33	Flavob_vB_FspS_stinky9_1	NC_048842
	1473497 - 1473826	Endonuclease	HNH endonuclease	2.63e-05	Riemer_RAP44	NC_019490
	1474603 - 1475478	Phage-like protein	AdoMetMTase	9.21e-37	Halovi_HCTV_5	NC_021327
	1477039 - 1477716	Hypothetical protein	Hypothetical protein	5.61e-06	Bacill_Eldridge	NC_030920
	1478416 - 1479552	Tail protein	Putative tail protein	3.04e-07	Synech_S_CBWM1	NC_048106
	1482913 - 1483287	Phage-like protein	Single stranded DNA-binding protein	8.45e-31	Crocei_P2559S	NC_018276
	1483389 - 1483742	Hypothetical protein	Hypothetical protein	8.86e-29	Riemer_RAP44	NC_019490
	1483813 - 1484463	Exonuclease	Exonuclease	2.36e-55	Riemer_RAP44	NC_019490
	1484526 - 1484915	Hypothetical protein	Hypothetical protein	1.13e-61	Riemer_RAP44	NC_019490
	1484948 - 1486033	Hypothetical protein	Hypothetical protein	3.09e-34	Flavob_FCV_1	NC_041845
	1487510 - 1487953	Phage-like protein	Putative Helix-turn-helix domain protein	1.06e-07	Clostr_phiCD211	NC_029048
	1489516 - 1489905	Hypothetical protein	Hypothetical protein	2.61e-62	Tenaci_PTm1	NC_049340
	1490120 - 1490455	Hypothetical protein	Hypothetical protein	2.94e-05	Clostr_phiCT453B	NC_029004
	1491271 - 1492500	Integrase	Integrase family site-specific recombinase	3.85e-71	Cellul_phi46	NC_021800
Tenacibaculum maritimum (NBRC 15946)	1213208 - 1214050	Hypothetical protein	Hypothetical protein	2.1e-51	Haemop_SuMu	NC_019455
	1215442 - 1216137	Tail protein	Tail protein	8.7e-16	Arthro_CaptnMurica	NC_041951
	1216239 - 1216664	Hypothetical protein	Hypothetical protein	3.54e-28	Flavob_vB_FspM_pippi8_1	NC_048830
	1216732 - 1217649	Phage-like protein	Nucleotidyltransferase	9.15e-46	Flavob_vB_FspM_lotta8_1	NC_048829
	1219022 - 1219945	Phage-like protein	Structural protein	1.91e-42	Flavob_vB_FspM_pippi8_1	NC_048830
	1219947 - 1220330	Phage-like protein	Structural protein	5.6e-09	Flavob_vB_FspM_pippi8_1	NC_048830
	1220498 - 1222546	Tail protein	Phage-related minor tail protein	2.51e-14	Clostr_phiCP34O	NC_019508
	1223050 - 1223469	Tail protein	Tail tube	5.15e-08	Faecal_FP_Mushu	NC_047913
	1223472 - 1224707	Phage-like protein	Structural protein	5.21e-18	Flavob_vB_FspM_pippi8_1	NC_048830
	1224720 - 1226018	Phage-like protein	Putative endolysin	6.47e-05	Strept_TG1	NC_018853
	1226635 - 1227705	Phage-like protein	Structural protein	2e-17	Flavob_vB_FspM_pippi8_1	NC_048830
	1227894 - 1229039	Head protein	Head maturation protease	1.47e-10	Entero_c_1	NC_019706
Tenacibaculum mesophilum (Mcav3-52)	2362366 - 2364726	Tail protein	Tail tape measure protein	1.03e-21	Flavob_vB_FspS_laban6_1	NC_048834
	2364727 - 2365023	Hypothetical protein	Hypothetical protein	6.28e-08	Cellul_phi39	NC_021804
	2366978 - 2367541	Head protein	DNA packaging/head-tail-connector	4.82e-10	Brucel_BiPBO1	NC_031264
	2367929 - 2369209	Head protein	Phage capsid protein	1.76e-71	Cellul_phi39	NC_021804
	2369211 - 2369651	Head protein	Capsid protease	2.39e-31	Entero_SfV	NC_003444
	2369812 - 2371038	Portal protein	Phage portal protein	1.47e-76	Cellul_phi39	NC_021804
	2374198 - 2374605	Hypothetical protein	Hypothetical protein	2.08e-24	Ralsto_RSP15	NC_030948
	2374662 - 2375309	Phage-like protein	Gin	4.93e-37	Entero_Mu	NC_000929
	2375353 - 2377089	Terminase	Phage terminase large subunit	0	Cellul_phi39	NC_021804
	2377275 - 2377427	Hypothetical protein	Hypothetical protein	1.01e-05	Flavob_vB_FspS_stinky9_1	NC_048842
	2377428 - 2377919	Terminase	Terminase small subunit	4.14e-61	Cellul_phi39	NC_021804
	2378027 - 2378311	Endonuclease	HNH endonuclease domain protein	2.81e-13	Cellul_phi39	NC_021804
	2378359 - 2379660	DNA helicase	Replicative DNA helicase	3.7e-82	Cellul_phi39	NC_021804
	2379740 - 2380486	Hypothetical protein	Hypothetical protein	7.93e-12	Pseudo_H66	NC_042342
	2381071 - 2381253	Phage-like protein	HTH binding domain protein	1.47e-05	Mycoba_Batiatus	NC_051634
	2385067 - 2386350	Phage-like protein	Site specific recombinase, tyrosine	3.85e-40	Cellul_phi46	NC_021792

## Sheet: Table_S2 antiphage systems
Table_S2 antiphage systems
Assembly	Species	Strain	Type	Subtype	sys_beg	sys_end	protein_in_syst
CACSGW01	Tenacibaculum maritimum	FC	Gabija	Gabija	CACSGW010000001.1_42	CACSGW010000001.1_43	CACSGW010000001.1_42,CACSGW010000001.1_43
			RM	RM_Type_IIG	CACSGW010000001.1_46	CACSGW010000001.1_46	CACSGW010000001.1_46
			GAPS1	GAPS1	CACSGW010000001.1_47	CACSGW010000001.1_47	CACSGW010000001.1_47
			RM	RM_Type_I	CACSGW010000002.1_86	CACSGW010000002.1_87	CACSGW010000002.1_86,CACSGW010000002.1_87
			Mokosh	Mokosh_Type_I	CACSGW010000002.1_91	CACSGW010000002.1_92	CACSGW010000002.1_91,CACSGW010000002.1_92
			Mokosh	Mokosh_TypeII	CACSGW010000004.1_13	CACSGW010000004.1_13	CACSGW010000004.1_13
			PD-Lambda-1	PD-Lambda-1	CACSGW010000004.1_63	CACSGW010000004.1_63	CACSGW010000004.1_63
			Lamassu-Fam	Lamassu-Cap4_nuclease	CACSGW010000008.1_14	CACSGW010000008.1_16	CACSGW010000008.1_14,CACSGW010000008.1_16
			Cas	CAS_Class2-Subtype-II-C	CACSGW010000037.1_2	CACSGW010000037.1_4	CACSGW010000037.1_2,CACSGW010000037.1_3,CACSGW010000037.1_4
			RM	RM_Type_II	CACSGW010000056.1_136	CACSGW010000056.1_137	CACSGW010000056.1_136,CACSGW010000056.1_137
			Mokosh	Mokosh_TypeII	CACSGW010000067.1_53	CACSGW010000067.1_53	CACSGW010000067.1_53
JBFCVV01	Tenacibaculum pacificus	P3-BQ1	Mokosh	Mokosh_TypeII	JBFCVV010000001.1_360	JBFCVV010000001.1_360	JBFCVV010000001.1_360
			RM	RM_Type_IIG	JBFCVV010000001.1_391	JBFCVV010000001.1_391	JBFCVV010000001.1_391
			AbiH	AbiH	JBFCVV010000001.1_510	JBFCVV010000001.1_510	JBFCVV010000001.1_510
			Lamassu-Fam	Lamassu-Hydrolase_Protease	JBFCVV010000001.1_1471	JBFCVV010000001.1_1475	JBFCVV010000001.1_1471,JBFCVV010000001.1_1472,JBFCVV010000001.1_1473,JBFCVV010000001.1_1474,JBFCVV010000001.1_1475
			BREX	BREX_I	JBFCVV010000001.1_2155	JBFCVV010000001.1_2160	JBFCVV010000001.1_2155,JBFCVV010000001.1_2156,JBFCVV010000001.1_2157,JBFCVV010000001.1_2158,JBFCVV010000001.1_2159,JBFCVV010000001.1_2160
			Retron	Retron_XIII	JBFCVV010000001.1_2230	JBFCVV010000001.1_2232	JBFCVV010000001.1_2230,JBFCVV010000001.1_2231,JBFCVV010000001.1_2232
			CBASS	CBASS_I	JBFCVV010000002.1_9	JBFCVV010000002.1_10	JBFCVV010000002.1_9,JBFCVV010000002.1_10
			Viperin	Viperin	JBFCVV010000003.1_11	JBFCVV010000003.1_11	JBFCVV010000003.1_11
			DRT	DRT_2	JBFCVV010000003.1_15	JBFCVV010000003.1_15	JBFCVV010000003.1_15
			RM	RM_Type_I	JBFCVV010000003.1_16	JBFCVV010000003.1_19	JBFCVV010000003.1_16,JBFCVV010000003.1_17,JBFCVV010000003.1_19
CACSHC01	Tenacibaculum maritimum	902	Cas	CAS_Class2-Subtype-II-C	CACSHC010000017.1_1	CACSHC010000017.1_5	CACSHC010000017.1_1,CACSHC010000017.1_2,CACSHC010000017.1_5
			RM	RM_Type_II	CACSHC010000022.1_2	CACSHC010000022.1_3	CACSHC010000022.1_2,CACSHC010000022.1_3
			Mokosh	Mokosh_Type_I	CACSHC010000023.1_51	CACSHC010000023.1_52	CACSHC010000023.1_51,CACSHC010000023.1_52
			Mokosh	Mokosh_TypeII	CACSHC010000030.1_12	CACSHC010000030.1_12	CACSHC010000030.1_12
			Septu	Septu	CACSHC010000032.1_18	CACSHC010000032.1_19	CACSHC010000032.1_18,CACSHC010000032.1_19
			RM	RM_Type_I	CACSHC010000037.1_4	CACSHC010000037.1_7	CACSHC010000037.1_4,CACSHC010000037.1_6,CACSHC010000037.1_7
			AbiP2	AbiP2	CACSHC010000040.1_80	CACSHC010000040.1_80	CACSHC010000040.1_80
			RM	RM_Type_IIG	CACSHC010000052.1_7	CACSHC010000052.1_7	CACSHC010000052.1_7
			RM	RM_Type_II	CACSHC010000053.1_35	CACSHC010000053.1_36	CACSHC010000053.1_35,CACSHC010000053.1_36
CACSGQ01	Tenacibaculum maritimum	TFA4	RM	RM_Type_I	CACSGQ010000001.1_4	CACSGQ010000001.1_6	CACSGQ010000001.1_4,CACSGQ010000001.1_5,CACSGQ010000001.1_6
			RM	RM_Type_IV	CACSGQ010000001.1_132	CACSGQ010000001.1_133	CACSGQ010000001.1_132,CACSGQ010000001.1_133
			Lamassu-Fam	Lamassu-Hydrolase_Protease	CACSGQ010000012.1_4	CACSGQ010000012.1_7	CACSGQ010000012.1_4,CACSGQ010000012.1_5,CACSGQ010000012.1_6,CACSGQ010000012.1_7
			Mokosh	Mokosh_TypeII	CACSGQ010000018.1_46	CACSGQ010000018.1_46	CACSGQ010000018.1_46
			RM	RM_Type_IIG	CACSGQ010000026.1_5	CACSGQ010000026.1_5	CACSGQ010000026.1_5
			Septu	Septu	CACSGQ010000030.1_5	CACSGQ010000030.1_6	CACSGQ010000030.1_5,CACSGQ010000030.1_6
			Cas	CAS_Class2-Subtype-II-C	CACSGQ010000037.1_1	CACSGQ010000037.1_5	CACSGQ010000037.1_1,CACSGQ010000037.1_2,CACSGQ010000037.1_5
			RM	RM_Type_II	CACSGQ010000057.1_2	CACSGQ010000057.1_3	CACSGQ010000057.1_2,CACSGQ010000057.1_3
BAUG01	Tenacibaculum maritimum	NBRC 15946	pAgo	pAgo_S1A	BAUG01000003.1_50	BAUG01000003.1_50	BAUG01000003.1_50
			Septu	Septu	BAUG01000003.1_84	BAUG01000003.1_85	BAUG01000003.1_84,BAUG01000003.1_85
			RM	RM_Type_I	BAUG01000009.1_105	BAUG01000009.1_107	BAUG01000009.1_105,BAUG01000009.1_106,BAUG01000009.1_107
			Lamassu-Fam	Lamassu-Cap4_nuclease	BAUG01000015.1_6	BAUG01000015.1_8	BAUG01000015.1_6,BAUG01000015.1_8
			Mokosh	Mokosh_TypeII	BAUG01000027.1_44	BAUG01000027.1_44	BAUG01000027.1_44
			RM	RM_Type_II	BAUG01000049.1_1	BAUG01000049.1_2	BAUG01000049.1_1,BAUG01000049.1_2
			PrrC	PrrC	BAUG01000058.1_4	BAUG01000058.1_8	BAUG01000058.1_4,BAUG01000058.1_5,BAUG01000058.1_6,BAUG01000058.1_8
			RM	RM_Type_II	BAUG01000065.1_11	BAUG01000065.1_12	BAUG01000065.1_11,BAUG01000065.1_12
			RM	RM_Type_II	BAUG01000072.1_8	BAUG01000072.1_9	BAUG01000072.1_8,BAUG01000072.1_9
			Cas	CAS_Class2-Subtype-II-C	BAUG01000076.1_1	BAUG01000076.1_4	BAUG01000076.1_1,BAUG01000076.1_3,BAUG01000076.1_4
			Lamassu-Fam	Lamassu-Cap4_nuclease	BAUG01000079.1_2	BAUG01000079.1_4	BAUG01000079.1_2,BAUG01000079.1_4
			CBASS	CBASS_I	BAUG01000093.1_1	BAUG01000093.1_2	BAUG01000093.1_1,BAUG01000093.1_2
JAKRGE01	Tenacibaculum mesophilum	Mcav3-52	Mokosh	Mokosh_TypeII	JAKRGE010000001.1_131	JAKRGE010000001.1_131	JAKRGE010000001.1_131
			Gao_Iet	Gao_Iet	JAKRGE010000001.1_366	JAKRGE010000001.1_367	JAKRGE010000001.1_366,JAKRGE010000001.1_367
			Paris	PARIS_II_merge	JAKRGE010000001.1_834	JAKRGE010000001.1_834	JAKRGE010000001.1_834
			Gao_Iet	Gao_Iet	JAKRGE010000001.1_850	JAKRGE010000001.1_851	JAKRGE010000001.1_850,JAKRGE010000001.1_851
			RM	RM_Type_IIG	JAKRGE010000001.1_940	JAKRGE010000001.1_940	JAKRGE010000001.1_940
			RM	RM_Type_IV	JAKRGE010000002.1_302	JAKRGE010000002.1_303	JAKRGE010000002.1_302,JAKRGE010000002.1_303
			Septu	Septu	JAKRGE010000002.1_305	JAKRGE010000002.1_306	JAKRGE010000002.1_305,JAKRGE010000002.1_306
			Gao_Her	Gao_Her_DUF	JAKRGE010000003.1_121	JAKRGE010000003.1_122	JAKRGE010000003.1_121,JAKRGE010000003.1_122
			RM	RM_Type_II	JAKRGE010000003.1_170	JAKRGE010000003.1_171	JAKRGE010000003.1_170,JAKRGE010000003.1_171
			Mokosh	Mokosh_TypeII	JAKRGE010000006.1_129	JAKRGE010000006.1_129	JAKRGE010000006.1_129

## Sheet: Table_S3 assembly genome data
Table S3. assembly/genome data
NCBI RefSeq assembly	Species	Strain	Host	Country	Collection date	ANI	Prophages	Region	Region Length	Completeness	Score	Nº Total Proteins	Region Position	Most Common Phage	GC %
GCF_028010205.1	Tenacibaculum finnmarkense	20-4106-2	Salmo salar L.	Canada	2020	98.44	0
GCF_027941795.1	Tenacibaculum ovolyticum	20-4135-2	Salmo salar L.	Canada	2020	97.95	1	1	9.3 Kb	questionable	80	9	3744277-3753604	PHAGE_Bacill_BCD7_NC_019515(3)	31.89
GCF_027941755.1	Tenacibaculum retecalamus	18-3228-7B	Salmo salar L.	Canada	2018	Reference	0
GCF_041283725.1	Tenacibaculum finnmarkense	C3U5	Salmo salar	Chile	2017	93.34	0
GCF_041283615.1	Tenacibaculum finnmarkense	C3S6	Salmo salar	Chile	2017	93.3	0
GCF_041283705.1	Tenacibaculum finnmarkense	LF-1Br	Salmo salar	Chile	2018	93.35	0
GCF_041283645.1	Tenacibaculum finnmarkense	LF-Td-16A	Salmo salar	Chile	2018	93.31	0
GCF_041283605.1	Tenacibaculum finnmarkense	C1L13	Salmo salar	Chile	2017	93.23	0
GCF_041283655.1	Tenacibaculum finnmarkense	C4O1	Salmo salar	Chile	2017	93.24	0
GCF_041283685.1	Tenacibaculum finnmarkense	AM10B	Salmo salar	Chile	2016	93.24	0
GCF_033978845.1	Tenacibaculum gallaicum	1B UA	Zostera chilensis	Chile	NA	94.04	0
GCF_902705415.1	Tenacibaculum maritimum	FC	Scophthalmus maximus	Chile	1998	99.3	1	1	15.8Kb	intact	100	22	13262-29093	PHAGE_Flavob_vB_FspM_pippi8_1_NC_048830(8)	33.2
GCF_021852385.1	Tenacibaculum ovolyticum	To-7Br	Salmo salar	Chile	2018	97.68	1	1	9.3Kb	questionable	70	9	21823-31151	PHAGE_Strept_BRock_NC_048650(2)	31.79
GCF_041053065.1	Tenacibaculum pacificus	P3-BQ1	Salmo salar	Chile	2018	96.57	1	1	22Kb	intact	110	31	2677157-2699185	PHAGE_Flavob_vB_FspM_lotta8_1_NC_048829(8)	30.2
GCF_947497805.1	Tenacibaculum aiptasiae	4-62.fasta	Marine macroalgae	China	2019	95.59	0
GCF_947501815.1	Tenacibaculum aiptasiae	4-57.fasta	Marine macroalgae	China	2019	95.6	0
GCA-028823685.1	Tenacibaculum lutimaris	L6	Penaeus vannamei	China	2019	90	0
GCF_024181065.1	Tenacibaculum mesophilum	bac2	Tedania	China	2020	98.33	1	1	12.7 Kb	questionable	70	13	1752433-1765200	PHAGE_Strept_BRock_NC_048650(2)	33.26
GCF_947492145.1	Tenacibaculum mesophilum	546.fasta	Marine macroalgae	China	2018	98.3	1	1	9.3Kb	incomplete	60	9	31278-40645	PHAGE_Strept_BRock_NC_048650(2)	33.85
GCF_001027945.1	Tenacibaculum mesophilum	HMG1	Deep sea sediments	China	2013	98.28	0
GCF_036350695.1	Tenacibaculum singaporense	FZY0031	Seawater	China	2020	90.68	0
GCF_041429815.1	Tenacibaculum maritimum	42-19	Dicentrarchus labrax	Croatia	2019	99.32	0
GCF_041224515.1	Tenacibaculum singaporense	XS_ASV14	Penaeus vannamei	Ecuador	2021	99.54	0
GCF_902705555.1	Tenacibaculum maritimum	P2-48	Solea senegalensis	France	2010	98.31	0
GCF_902705385.1	Tenacibaculum maritimum	JIP 32/91-4	Dicentrarchus labrax	France	1991	99.23	1	1	17.2Kb	questionable	80	12	31735-48966	PHAGE_Cellul_phi19:1_NC_021799(6)	30.34
GCF_902705285.1	Tenacibaculum maritimum	JIP 10/97	Scophthalmus maximus	France	1997	99.22	0
GCF_902705495.1	Tenacibaculum maritimum	P4-45	Dicentrarchus labrax	France	2010	99.25	1	1	22.2Kb	questionable	90	31	139-22399	PHAGE_Flavob_vB_FspM_pippi8_1_NC_048830(12)	34.09
GCF_902705365.1	Tenacibaculum maritimum	902	Dicentrarchus labrax	France	2013	99.25	2	1	21.5Kb	intact	100	20	12829-34424	PHAGE_Cellul_phi19:1_NC_021799(7)	29.99
								2	11.5Kb	incomplete	50	18	18576-30083	PHAGE_Flavob_vB_FspM_lotta8_1_NC_048829(6)	31.6
GCF_902705435.1	Tenacibaculum maritimum	JIP 46/00	Scophthalmus maximus	France	2000	99.25	0
GCF_902705535.1	Tenacibaculum maritimum	P1-39	Dicentrarchus labrax	France	2010	99.28	0
GCF_902705305.1	Tenacibaculum maritimum	Aq16-85	Platax orbicularis	French Polynesia	2016	99.29	0
GCF_902705375.1	Tenacibaculum maritimum	Aq16-89	Platax orbicularis	French Polynesia	2016	99.29	0
GCF_902705275.1	Tenacibaculum maritimum	Aq16-88	Platax orbicularis	French Polynesia	2016	99.29	0
GCF_902705565.1	Tenacibaculum maritimum	TFA4	Platax orbicularis	French Polynesia	2013	99.25	1	1	50Kb	intact	140	55	3079-53132	PHAGE_Cellul_phi19:1_NC_021799(7)	30.29
GCF_028829235.1	Tenacibaculum discolor	LAR25	Water	Greece	2020	94.84	1	1	7.4Kb	incomplete	60	8	256719-264196	PHAGE_Serrat_phiMAM1_NC_020083(1)	32.23
GCF_902705265.1	Tenacibaculum maritimum	CVI1001048	Solea solea	Holland	2010	99.26	0
GCF_902705395.1	Tenacibaculum maritimum	FS08(1)	Sparus aurata	Italy	2006	98.27	0
GCF_900119795.1	Tenacibaculum maritimum	NCIMB 2154	Pagrus major	Japan	1977	Reference	0
GCF_000509405.1	Tenacibaculum maritimum	NBRC 15946	NA	Japan	NA	99.54	1	1	15.8Kb	intact	100	21	35460-51291	PHAGE_Flavob_vB_FspM_lotta8_1_NC_048829(8)	33.22
GCF_009362255.1	Tenacibaculum mesophilum	DSM 13764	Sponge	Japan	2016	Reference	1	1	9.3Kb	questionable	70	9	1339122-1348490	PHAGE_Bacill_BCD7_NC_019515(2)	33.93
GCF_003867075.1	Tenacibaculum mesophilum	DSM 13764	Sponge	Japan	2016	99.99	1	1	9.3Kb	questionable	70	9	2013166-2022534	PHAGE_Strept_BRock_NC_048650(2)	33.93
GCF_001641405.1	Tenacibaculum ovolyticum	da5A-8	Seawater	Japan	2013	98.02	1	1	9.3Kb	questionable	70	9	80624-89952	PHAGE_Strept_BRock_NC_048650(2)	31.76
GCF_003937815.1	Tenacibaculum singaporense	HSC 22	horseshoe crab	Malaysia		96.78	0
GCF_902705345.1	Tenacibaculum maritimum	NAC SLCC MFF	Dicentrarchus labrax	Malta	1995	98.43	0
GCF_000518405.1	Tenacibaculum lutimaris	47A_GOM-205m	NA	NA	NA	96.99	0
GCF_900129475.1	Tenacibaculum mesophilum	DSM 13764	NA	NA	NA	99.99	0
GCF_021206045.1	Tenacibaculum finnmarkense	NVIB-1058	Cyclopterus lumpus	Norway	2015	98.61	0
GCF_900239495.1	Tenacibaculum finnmarkense	TN0010	Salmo salar	Norway	NA	96.71	0
GCF_900239185.1	Tenacibaculum finnmarkense	TNO006	Salmo salar	Norway	NA	96.71	0
GCF_015143405.1	Tenacibaculum finnmarkense	TNO021	Salmo salar	Norway	1997	98.35	0
GCF_021206215.1	Tenacibaculum finnmarkense	NVIO-11151	Cyclopterus lumpus	Norway	2018	98.51	0
GCF_021205815.1	Tenacibaculum finnmarkense	NVIB-4332	Cyclopterus lumpus	Norway	2018	98.45	0
GCF_021206115.1	Tenacibaculum finnmarkense	NVIB-0249	Cyclopterus lumpus	Norway	2012	98.46	0
GCF_022381255.1	Tenacibaculum finnmarkense	NVIB-2471	Salmo salar	Norway	2018	98.63	0
GCF_022382155.1	Tenacibaculum finnmarkense	NVIB-2535	Salmo salar	Norway	2018	98.6	0
GCF_021205935.1	Tenacibaculum finnmarkense	NVIB-3865	Cyclopterus lumpus	Norway	2020	98.45	0
GCF_015143385.1	Tenacibaculum finnmarkense	TNO068	Salmo salar	Norway	2004	99.94	0
GCF_022380855.1	Tenacibaculum finnmarkense	NVIB-2683	Salmo salar	Norway	2018	98.49	0
GCF_022381955.1	Tenacibaculum finnmarkense	NVIB-2561	Salmo salar	Norway	2018	98.57	0
GCF_022382175.1	Tenacibaculum finnmarkense	NVIB-2536	Salmo salar	Norway	2018	98.45	0
GCF_022382015.1	Tenacibaculum finnmarkense	NVIB-2559	Salmo salar	Norway	2018	98.63	0
GCF_022381345.1	Tenacibaculum finnmarkense	NVIB-2460	Salmo salar	Norway	2018	98.57	0
GCF_022382115.1	Tenacibaculum finnmarkense	NVIB-2537	Salmo salar	Norway	2018	98.44	0
GCF_015143605.1	Tenacibaculum finnmarkense	TNO008	Salmo salar	Norway	2011	98.59	0
GCF_022380935.1	Tenacibaculum finnmarkense	NVIB-2506	Salmo salar	Norway	2018	98.63	0
GCF_021206035.1	Tenacibaculum finnmarkense	NVIB-1306	Cyclopterus lumpus	Norway	2016	99	0
GCF_022381195.1	Tenacibaculum finnmarkense	NVIB-2507	Salmo salar	Norway	2018	98.63	0
GCF_021205845.1	Tenacibaculum finnmarkense	NVIB-4331	Cyclopterus lumpus	Norway	2017	98.48	0
GCF_022381995.1	Tenacibaculum finnmarkense	NVIB-2558	Salmo salar	Norway	2018	98.63	0
GCF_021205955.1	Tenacibaculum finnmarkense	NVIB-2925	Cyclopterus lumpus	Norway	2018	98.63	0
GCF_022381205.1	Tenacibaculum finnmarkense	NVIB-2508	Salmo salar	Norway	2018	98.64	0
GCF_015143565.1	Tenacibaculum finnmarkense	TNO026	Salmo salar	Norway	2010	99.01	0
GCF_022361675.1	Tenacibaculum finnmarkense	NVIB-3127	Salmo salar	Norway	2019	98.64	0
GCF_015143585.1	Tenacibaculum finnmarkense	TNO032	Salmo salar	Norway	2010	98.71	0
GCF_022381395.1	Tenacibaculum finnmarkense	NVIB-2459	Salmo salar	Norway	2018	98.56	0
GCF_022381115.1	Tenacibaculum finnmarkense	NVIB-2509	Salmo salar	Norway	2018	98.66	0
GCF_022381915.1	Tenacibaculum finnmarkense	NVIB-2562	Salmo salar	Norway	2018	98.65	0
GCF_022382475.1	Tenacibaculum finnmarkense	NVIB-2408	Salmo salar	Norway	2018	98.55	0
GCF_022381215.1	Tenacibaculum finnmarkense	NVIB-2514	Salmo salar	Norway	2018	98.54	0
GCF_015143375.1	Tenacibaculum finnmarkense	TNO075	Oncorhynchus mykiss	Norway	2011	98.49	0
GCF_022361685.1	Tenacibaculum finnmarkense	NVIB-3126	Salmo salar	Norway	2019	98.67	0
GCF_022381795.1	Tenacibaculum finnmarkense	NVIB-2594	Salmo salar	Norway	2018	98.53	0
GCF_022381975.1	Tenacibaculum finnmarkense	NVIB-2560	Salmo salar	Norway	2018	98.57	0
GCF_022382365.1	Tenacibaculum finnmarkense	NVIB-2524	Salmo salar	Norway	2018	98.46	0
GCF_022381855.1	Tenacibaculum finnmarkense	NVIB-2563	Salmo salar	Norway	2018	98.46	0
GCF_022361815.1	Tenacibaculum finnmarkense	NVIB-3063	Salmo salar	Norway	2019	98.44	0
GCF_015143545.1	Tenacibaculum finnmarkense	TNO031	Salmo salar	Norway	2010	99.82	0
GCF_015143515.1	Tenacibaculum finnmarkense	TNO037	Salmo salar	Norway	2010	99.82	0
GCF_022382355.1	Tenacibaculum finnmarkense	NVIB-2411	Salmo salar	Norway	2018	98.47	0
GCF_022361795.1	Tenacibaculum finnmarkense	NVIB-3054	Salmo salar	Norway	2019	98.46	0
GCF_022382595.1	Tenacibaculum finnmarkense	NVIB-2296	Salmo salar	Norway	2018	98.47	0
GCF_022382655.1	Tenacibaculum finnmarkense	NVIB-2285	Salmo salar	Norway	2018	98.46	0
GCF_022358925.1	Tenacibaculum finnmarkense	NVIB-3278	Salmo salar	Norway	2019	98.45	0
GCF_022380995.1	Tenacibaculum finnmarkense	NVIB-2434	Salmo salar	Norway	2018	98.47	0
GCF_023839935.1	Tenacibaculum finnmarkense	NVIB-3223	Salmo salar	Norway	2019	98.5	0
GCF_022361735.1	Tenacibaculum finnmarkense	NVIB-3125	Salmo salar	Norway	2019	98.42	0
GCF_022359015.1	Tenacibaculum finnmarkense	NVIB-3231	Salmo salar	Norway	2019	98.5	0
GCF_022381545.1	Tenacibaculum finnmarkense	NVIB-2435	Salmo salar	Norway	2018	98.43	0
GCF_021205895.1	Tenacibaculum finnmarkense	NVIB-4078	Cyclopterus lumpus	Norway	2020	98.46	0
GCF_022359115.1	Tenacibaculum finnmarkense	NVIB-3179	Salmo salar	Norway	2019	98.43	0
GCF_022361695.1	Tenacibaculum finnmarkense	NVIB-3174	Salmo salar	Norway	2019	98.43	0
GCF_023839915.1	Tenacibaculum finnmarkense	NVIB-3227	Salmo salar	Norway	2019	98.46	0
GCF_022382495.1	Tenacibaculum finnmarkense	NVIB-2466	Salmo salar	Norway	2018	98.51	0
GCF_023839925.1	Tenacibaculum finnmarkense	NVIB-3225	Salmo salar	Norway	2019	98.5	0
GCF_022381405.1	Tenacibaculum finnmarkense	NVIB-2437	Salmo salar	Norway	2018	98.42	0
GCF_022382255.1	Tenacibaculum finnmarkense	NVIB-2526	Salmo salar	Norway	2018	98.42	0
GCF_022381475.1	Tenacibaculum finnmarkense	NVIB-2436	Salmo salar	Norway	2018	98.45	0
GCF_022361655.1	Tenacibaculum finnmarkense	NVIB-3175	Salmo salar	Norway	2019	98.45	0
GCA_022361575.1	Tenacibaculum finnmarkense	NVIB-3178	Salmo salar	Norway	2019	98.44	0
GCA_022361615.1	Tenacibaculum finnmarkense	NVIB-3177	Salmo salar	Norway	2019	98.45	0
GCA_022361775.1	Tenacibaculum finnmarkense	NVIB-3053	Salmo salar	Norway	2019	98.47	0
GCA_022382445.1	Tenacibaculum finnmarkense	NVIB-2409	Salmo salar	Norway	2018	98.47	0
GCA_022361745.1	Tenacibaculum finnmarkense	NVIB-3085	Salmo salar	Norway	2019	98.4	0
GCA-022382515.1	Tenacibaculum finnmarkense	NVIB-2464	Salmo salar	Norway	2018	98.85	0
GCA-022382625.1	Tenacibaculum finnmarkense	NVIB-2292	Salmo salar	Norway	2018	98.48	0
GCA-022361625.1	Tenacibaculum finnmarkense	NVIB-3176	Salmo salar	Norway	2019	98.44	0
GCA-022382195.1	Tenacibaculum finnmarkense	NVIB-2501	Salmo salar	Norway	2018	98.46	0
GCA_022380765.1	Tenacibaculum finnmarkense	NVIB-2690	Salmo salar	Norway	2018	98.46	0
GCA-022381025.1	Tenacibaculum finnmarkense	NVIB-2451	Salmo salar	Norway	2018	98.46	0
GCA_022381675.1	Tenacibaculum finnmarkense	NVIB-2502	Salmo salar	Norway	2018	98.45	0
GCA_022382215.1	Tenacibaculum finnmarkense	NVIB-2503	Salmo salar	Norway	2018	98.45	0
GCA_022382235.1	Tenacibaculum finnmarkense	NVIB-2500	Salmo salar	Norway	2018	98.46	0
GCA-022382295.1	Tenacibaculum finnmarkense	NVIB-2499	Salmo salar	Norway	2018	98.45	0
GCA-021206015.1	Tenacibaculum finnmarkense	NVIB-1785	Cyclopterus lumpus	Norway	2016	99.72	0
GCA-022381755.1	Tenacibaculum finnmarkense	NVIB-2565	Salmo salar	Norway	2018	99.87	0
GCA_022382335.1	Tenacibaculum finnmarkense	NVIB-2522	Salmo salar	Norway	2018	99.75	0
GCA_022381925.1	Tenacibaculum finnmarkense	NVIB-2469	Salmo salar	Norway	2018	99.76	0
GCA-022380635.1	Tenacibaculum finnmarkense	NVIB-2521	Salmo salar	Norway	2018	99.76	0
GCA-022361595.1	Tenacibaculum finnmarkense	NVIB-3192	Salmo salar	Norway	2019	98.46	0
GCA-023839905.1	Tenacibaculum finnmarkense	NVIB-3228	Salmo salar	Norway	2019	98.47	0
GCA-022380615.1	Tenacibaculum finnmarkense	NVIB-2603	Salmo salar	Norway	2018	98.49	0
GCA-022380755.1	Tenacibaculum finnmarkense	NVIB-2602	Salmo salar	Norway	2018	98.48	0
GCA-022380775.1	Tenacibaculum finnmarkense	NVIB-2600	Salmo salar	Norway	2018	98.49	0
GCA_022380975.1	Tenacibaculum finnmarkense	NVIB-2599	Salmo salar	Norway	2018	98.48	0
GCA_022382035.1	Tenacibaculum finnmarkense	NVIB-2557	Salmo salar	Norway	2018	98.46	0
GCA-022382735.1	Tenacibaculum finnmarkense	NVIB-2601	Salmo salar	Norway	2018	98.49	0
GCA-021206095.1	Tenacibaculum finnmarkense	NVIB-0714	Cyclopterus lumpus	Norway	2014	98.49	0
GCA_022381875.1	Tenacibaculum finnmarkense	NVIB-2564	Salmo salar	Norway	2018	98.52	0
GCA-022382675.1	Tenacibaculum finnmarkense	NVIB-2430	Salmo salar	Norway	2018	98.43	0
GCA-022382275.1	Tenacibaculum finnmarkense	NVIB-2525	Salmo salar	Norway	2018	98.46	0
GCA-022382415.1	Tenacibaculum finnmarkense	NVIB-2410	Salmo salar	Norway	2018	98.47	0
GCA_022382435.1	Tenacibaculum finnmarkense	NVIB-2467	Salmo salar	Norway	2018	98.45	0
GCA_022382545.1	Tenacibaculum finnmarkense	NVIB-2463	Salmo salar	Norway	2018	98.45	0
GCA-022382055.1	Tenacibaculum finnmarkense	NVIB-2549	Salmo salar	Norway	2018	98.45	0
GCA-022382615.1	Tenacibaculum finnmarkense	NVIB-2426	Salmo salar	Norway	2018	98.46	0
GCA-022382135.1	Tenacibaculum finnmarkense	NVIB-2540	Salmo salar	Norway	2018	98.45	0
GCA-022382075.1	Tenacibaculum finnmarkense	NVIB-2547	Salmo salar	Norway	2018	99.78	0
GCA-022361835.1	Tenacibaculum finnmarkense	NVIB-3049	Salmo salar	Norway	2019	98.42	0
GCA_022382395.1	Tenacibaculum finnmarkense	NVIB-2520	Salmo salar	Norway	2018	98.47	0
GCA_022381175.1	Tenacibaculum finnmarkense	NVIB-2513	Salmo salar	Norway	2018	98.47	0
GCA-022381335.1	Tenacibaculum finnmarkense	NVIB-2438	Salmo salar	Norway	2018	98.45	0
GCA-022381595.1	Tenacibaculum finnmarkense	NVIB-2431	Salmo salar	Norway	2018	98.45	0
GCA-022381575.1	Tenacibaculum finnmarkense	NVIB-2444	Salmo salar	Norway	2018	98.5	0
GCA-Ol 5143495.1	Tenacibaculum finnmarkense	TNO053	Oncorhynchus mykiss	Norway	2002	98.46	0
GCA-022381525.1	Tenacibaculum finnmarkense	NVIB-2452	Salmo salar	Norway	2018	98.45	0
GCA_022382695.1	Tenacibaculum finnmarkense	NVIB-2429	Salmo salar	Norway	2018	98.41	0
GCA_022380785.1	Tenacibaculum finnmarkense	NVIB-2691	Salmo salar	Norway	2018	98.35	0
GCA-022380695.1	Tenacibaculum finnmarkense	NVIB-2329	Salmo salar	Norway	2018	98.36	0
GCA-022361555.1	Tenacibaculum finnmarkense	NVIB-3193	Salmo salar	Norway	2019	98.36	0
GCA_022381715.1	Tenacibaculum finnmarkense	NVIB-2548	Salmo salar	Norway	2018	98.34	0
GCA-022382535.1	Tenacibaculum finnmarkense	NVIB-2428	Salmo salar	Norway	2018	98.34	0
GCA-023839985.1	Tenacibaculum finnmarkense	NVIB-3194	Salmo salar	Norway	2019	98.36	1	1	16.7Kb	incomplete	40	22	3-16707	PHAGE_Cellul_phiSM_NC_020860(17)	30.55
GCA-022380665.1	Tenacibaculum finnmarkense	NVIB-2330	Salmo salar	Norway	2018	98.34	0
GCA_021205875.1	Tenacibaculum finnmarkense	NVIB-4084	Cyclopterus lumpus	Norway	2020	98.22	0
GCA_022382575.1	Tenacibaculum finnmarkense	NVIB-2427	Salmo salar	Norway	2018	98.46	0
GCA_021206185.1	Tenacibaculum finnmarkense	NVIB-0099	Cyclopterus lumpus	Norway	2012	98.61	0
GCF_021246135.1	Tenacibaculum maritimum	NVIB-1498	Scophthalmus maximus	Norway	2016	99.28	0
GCF_021246165.1	Tenacibaculum maritimum	NVIB-1500	Scophthalmus maximus	Norway	2016	99.29	0
GCF_021246185.1	Tenacibaculum maritimum	NVIB-1501	Scophthalmus maximus	Norway	2016	99.29	0
GCF_021246335.1	Tenacibaculum maritimum	NVIB-1185	Cyclopterus lumpus	Norway	2015	99.24	0
GCF_021246325.1	Tenacibaculum maritimum	NVIB-1184	Cyclopterus lumpus	Norway	2015	99.27	0
GCF_021246345.1	Tenacibaculum maritimum	NVIB-876	Cyclopterus lumpus	Norway	2014	99.26	0
GCF_021246425.1	Tenacibaculum maritimum	NVIB-874	Cyclopterus lumpus	Norway	2014	99.26	0
GCF_021246035.1	Tenacibaculum maritimum	NVIB-2097	Cyclopterus lumpus	Norway	2017	98.7	1	1	11.3Kb	incomplete	50	18	1-11355	PHAGE_Flavob_vB_FspM_lotta8_1_NC_048829(6)	31.61
GCF_021246385.1	Tenacibaculum maritimum	NVIB-875	Cyclopterus lumpus	Norway	2014	99.28	0
GCF_021246285.1	Tenacibaculum maritimum	NVIB-1502	Scophthalmus maximus	Norway	2016	99.29	0
GCF_021246405.1	Tenacibaculum maritimum	NVIB-873	Cyclopterus lumpus	Norway	2014	99.28	0
GCF_021246085.1	Tenacibaculum maritimum	NVIB-2096	Cyclopterus lumpus	Norway	2017	98.72	1	1	11.3Kb	incomplete	50	18	1-11355	PHAGE_Flavob_vB_FspM_pippi8_1_NC_048830(6)	31.61
GCF_902705425.1	Tenacibaculum maritimum	NCIMB 2158	Solea solea	Scotland	1981	99.24	0
GCF_003867015.1	Tenacibaculum singaporense	DSM 106434	Lates calcarifer	Singapore	2016	Reference	0
GCF_022478095.1	Tenacibaculum aquimarinum	MSW2	Seawater	South Korea	2021	97.94	0
GCF_001889045.1	Tenacibaculum todarodis	LPB0136	squid	South Korea	2016	Reference	0
GCF_032463465.1	Tenacibaculum bernardetii	HL-MS23	brakish lake Shihwa (water)	South Korea	2021	98.18	0
GCF_004803875.1	Tenacibaculum maritimum	TM-KORJJ	Paralichthys olivaceus	South Korea	2016	99.27	0
GCF_022478115.1	Tenacibaculum todarodis	K20-16	Red algae	South Korea	2021	91.42	0
GCF_964036635.1	Tenacibaculum dicentrarchi	TD3509T	European sea bass	Spain	NA	Reference	1	1	9.3Kb	incomplete	50	8	853075-862413	PHAGE_Flavob_vB_FspM_pippi8_1_NC_048830(3)	33.5
GCF_003664185.1	Tenacibaculum larymnensis	DSM 18842	NA	Spain	NA	94.84	0
GCA_042179985.1	Tenacibaculum maritimum	SP9.1	Fish skin	Spain	1993	98.68	0
GCF_902705515.1	Tenacibaculum maritimum	USC SP9.1	Salmo salar	Spain	1993	98.72	0
GCF_902705465.1	Tenacibaculum maritimum	P2-27	Scophthalmus maximus	Spain	2011	99.15	0
GCF_902705525.1	Tenacibaculum maritimum	USC SE30.1	Oncorhynchus kisutch	Spain	1993	98.67	0
GCF_902705355.1	Tenacibaculum maritimum	DPIF 89/0239-1	Salmo salar	Tasmania	1989	99.2	1	1	11Kb	incomplete	50	16	74959-86020	PHAGE_Cellul_phi46:1_NC_021800(4)	31.79
GCF_902705315.1	Tenacibaculum maritimum	DPIF 89/3001-6.2	Latris lineata	Tasmania	1993	98.88	0
GCF_021532415.1	Tenacibaculum aiptasiae	Cn5-1	Colpophyllia natans	USA	2018	95.84	0
GCF_022347705.1	Tenacibaculum aiptasiae	Cn5-46	Colpophyllia natans	USA	2018	95.84	0
GCF_021532445.1	Tenacibaculum aiptasiae	Cn5-34	Colpophyllia natans	USA	2018	95.84	0
GCF_030547225.1	Tenacibaculum aquimarinum	D3R11	Seawater	USA	2015	99.56	0
GCF_003852675.1	Tenacibaculum discolor	IMLK18	Seawater	USA	2016	98.05	1	1	5.6Kb	incomplete	60	6	338872-344494	PHAGE_Synech_S_CBP3_NC_048184(1)	30.82
GCF_030704865.1	Tenacibaculum discolor	4G03	Seawater	USA	2013	98.05	0
GCF_002700005.1	Tenacibaculum discolor	4G03	Seawater	USA	2013	98.06	0
GCF_030547425.1	Tenacibaculum gallaicum	C3M11	Seawater	USA	2015	94.1	0
GCF_902705445.1	Tenacibaculum maritimum	UCD SB2	Atractoscion nobilis	USA	1995	99.26	0
GCF_011952225.1	Tenacibaculum mesophilum	ECR	Seawater	USA	2016	98.39	0
GCF_024124505.1	Tenacibaculum mesophilum	XPcli2-G	coral surface mucus layer and tissue	USA	2021	98.24	1	1	9.3Kb	incomplete	60	9	84611-93978	PHAGE_Bacill_BCD7_NC_019515(2)	34
GCF_022347665.1	Tenacibaculum mesophilum	Mcav3-52	coral surface mucus layer and tissue	USA	2020	98.12	1	1	38Kb	intact	110	45	360314-398338	PHAGE_Cellul_phi39:1_NC_021804(9)	31.95
GCF_040104435.1	Tenacibaculum mesophilum	SSH1-16	Siderastrea siderea	USA	2021	98.16	1	1	9.3Kb	incomplete	60	9	31113-40481	PHAGE_Bacill_BCD7_NC_019515(2)	34
GCF_002836595.1	Tenacibaculum ovolyticum	Bg11-29	Sea Ice	USA	2014	92.76	0
GCF_019278465.1	Tenacibaculum bernardetii	AHE14PA	North Sea spring bloom surface seawater	North Sea	2016	98.31	0
GCF_019278445.1	Tenacibaculum bernardetii	AHE15PA	North Sea spring bloom surface seawater	North Sea	2016	98.31	0
GCA_900239485.1	Tenacibaculum finnmarkense	TFHFJT	NA	NA	NA	98.49	0
GCF_021246125.1	Tenacibaculum maritimum	NVIB-1499	Scophthalmus maximus	Norway	2016	99.29	0
GCF_025215075.1	Tenacibaculum retecalamus	KCTC 52419	Haliotis discus hannai	South Korea	2014	97.35	0
